# Supplementary material for: The evolution of identity signals for co-ordination in diverse societies
Source: Evol Hum Sci. 2026 Mar 30;8:e17. doi: 10.1017/ehs.2026.10037 (PMC13184662; doi:10.1017/ehs.2026.10037)
Supplement: Gabriel et al. supplementary material [file S2513843X26100371sup001.zip]

Archive with 3 entries (2 files):
- S2513843X26100371sup001/
- S2513843X26100371sup001/SupplementA.tex
- S2513843X26100371sup001/SupplementB.pdf
